# Supplementary material for: Expression of Ethanol-Induced Behavioral Sensitization Is Associated with Alteration of Chromatin Remodeling in Mice
Source: PLoS One. 2012 Oct 22;7(10):e47527. doi: 10.1371/journal.pone.0047527 (PMC3478273; doi:10.1371/journal.pone.0047527)
Supplement: Table S1 — Functional classification of striatal epigenetic-related genes studied in acute, resistant and sensitized mice during EIBS expression phase. During 10 days, mice received daily i.p. injections of saline or ethanol (2 g/kg) solution. At day 17, 30 min after saline or ethanol challenge (2 g/kg), striata were isolated to perform real-time PCR (n = 4 per group). Means (± SEM) of regulated genes expression in striatum are expressed as percentages of control *P<0.05, **P<0.01, ***P<0.001 vs control; # P<0.05, ## P<0.01, ### P<0.001 vs acute; † P<0.05, †† P<0.01, ††† P<0.001 vs resistant groups. Regulations that pass the Bonferroni correction are indicated in grey. (XLS) [file pone.0047527.s004.xls]

## Sheet: Table S4
			Acute			Resistant				Sensitized
Symbol	RefSeq	Description	mean	sem	P (vs ctrl)	mean	sem	P (vs ctrl)	P (vs acute)	mean	sem	P (vs ctrl)	P (vs resistant)
		Histone acetylation
Atf2	NM_009715	Activating transcription factor 2	66.377	3.08428	**	72.178	6.13911	**		65.6242	6.65651	**
Cdyl	NM_009881	Chromodomain protein, Y chromosome-like	156.567	18.491		153.145	16.4447			152.273	32.2999
Ciita	NM_007575	Class II transactivator	511.035	28.8004		905.063	379.903			375.592	92.8958
Csrp2bp	NM_181417	Cysteine and glycine-rich protein 2 binding protein	209.642	5.97915		203.493	44.8877			191.058	42.0031
Esco1	NM_001081222	Establishment of cohesion 1 homolog 1 (S. cerevisiae)	71.3857	4.25205		94.943	3.0292			67.256	14.9032	*
Esco2	NM_028039	Establishment of cohesion 1 homolog 2 (S. cerevisiae)	37.5182	14.0077	**	141.602	1.15967	*	###	51.6238	12.2001	*	†††
Hat1	NM_026115	Histone aminotransferase 1	55.2055	2.17736	*	78.0097	11.6646			57.0867	9.62948	*
Kat2a	NM_020004	K(lysine) acetyltransferase 2A	136.674	10.337		150.505	16.2183	*		104.334	14.1174
Kat2b	NM_020005	K(lysine) acetyltransferase 2B	63.4596	3.63206		81.0794	11.8718			65.5606	16.8667
Kat5	NM_178637	K(lysine) acetyltransferase 5	102.369	6.83207		107.815	10.3245			90.3983	6.27022
Myst1	NM_026370	MYST histone acetyltransferase 1	66.8821	2.92192		136.33	15.5805		##	63.8353	7.51709		††
Myst2	NM_177619	MYST histone acetyltransferase 2	83.826	1.21021		123.221	11.9325		#	75.4934	10.6367		†
Myst3	NM_001081149	MYST histone acetyltransferase (monocytic leukemia) 3	135.529	8.41103		170.665	26.8174			118.217	15.6109
Myst4	NM_017479	MYST histone acetyltransferase monocytic leukemia 4	85.9924	9.60272		130.246	22.1545			72.9978	7.91937
Ncoa1	NM_010881	Nuclear receptor coactivator 1	125.008	3.44209		140.65	24.7407			114.267	5.21689
Ncoa3	NM_008679	Nuclear receptor coactivator 3	283.302	8.98231		324.192	73.8011	*		236.48	65.7483
Ncoa6	NM_019825	Nuclear receptor coactivator 6	119.423	11.1391		190.416	26.9348	*		105.804	9.55105		†
		Histone deacetylation
Hdac1	NM_008228	Histone deacetylase 1	210.208	49.4802		309.12	97.8964			279.089	80.3051
Hdac2	NM_008229	Histone deacetylase 2	48.3636	4.76624	***	64.2173	6.2438	***		51.3375	11.3487	***
Hdac3	NM_010411	Histone deacetylase 3	102.201	15.0983		128.679	10.5339			81.4082	0.799566
Hdac4	NM_207225	Histone deacetylase 4	129.478	24.1669		173.633	47.8143			51.5348	7.55931
Hdac5	NM_010412	Histone deacetylase 5	286.414	45.1003		281.475	80.2257			225.178	69.0785
Hdac6	NM_010413	Histone deacetylase 6	147.188	5.26689		157.392	24.7809			131.167	4.26093
Hdac7	NM_019572	Histone deacetylase 7	144.302	5.69012		188.421	30.7245	*		138.211	9.34076
Hdac8	NM_027382	Histone deacetylase 8	187.249	9.74357	*	172.763	27.3826			168.895	26.1847
Hdac9	NM_024124	Histone deacetylase 9	132.688	17.7076		113.445	9.7043			96.4055	6.32079
Hdac10	NM_199198	Histone deacetylase 10	114.376	7.02193		165.453	21.235			104.242	5.89956		†
Hdac11	NM_144919	Histone deacetylase 11	72.7013	3.00567	***	96.1991	3.01894		##	70.7561	4.69099	***	†††
		Histone methylation
Ash1l	NM_138679	Ash1 (absent, small, or homeotic)-like (Drosophila)	136.873	11.4688		152.739	22.8598			112.694	4.43544
Carm1	NM_021531	Coactivator-associated arginine methyltransferase 1	259.629	21.2978		259.62	61.8588			218.956	43.5148
Dot1l	NM_199322	DOT1-like, histone H3 methyltransferase (S. cerevisiae)	625.747	85.1702	*	498.64	130.472			501.227	147.527
Ehmt1	NM_172545	Euchromatic histone methyltransferase 1	235.416	8.95405		245.759	51.2827	*		229.336	38.1943
Ehmt2	NM_145830	Euchromatic histone lysine N-methyltransferase 2	234.905	8.97322		226.738	58.7168			210.899	37.7724
Mll3	NM_001081383	Myeloid/lymphoid or mixed-lineage leukemia 3	184.06	8.50315		203.336	42.9812			153.919	25.4642
Mll5	XM_893956	Myeloid/lymphoid or mixed-lineage leukemia 5	167.667	6.49927		176.58	35.9579			163.869	27.6232
Nsd1	NM_008739	Nuclear receptor-binding SET-domain protein 1	100.352	4.80142		120.332	18.936			98.3368	12.9255
Prmt1	NM_019830	Protein arginine N-methyltransferase 1	113.043	4.92874		129.626	15.345			112.328	15.304
Prmt2	NM_133182	Protein arginine N-methyltransferase 2	104.538	4.44954		128.662	7.98374	*		105.119	6.72626
Prmt3	NM_133740	Protein arginine N-methyltransferase 3	105.514	3.31185		120.105	9.35862			87.9222	7.70432
Prmt5	NM_013768	Protein arginine N-methyltransferase 5	76.1323	4.6462	*	102.841	5.36556		##	68.5021	1.97312	**	†††
Prmt6	NM_178891	Protein arginine N-methyltransferase 6	53.7291	4.68736	***	75.3178	4.91492	*		49.9324	7.4019	***	†
Prmt7	NM_145404	Protein arginine N-methyltransferase 7	67.1808	1.68048	***	90.7258	2.66546		###	72.6063	3.22472	***	††
Prmt8	NM_201371	Protein arginine N-methyltransferase 8	123.08	1.67057		150.515	25.5561			106.525	18.8053
Setdb1	NM_018877	SET domain, bifurcated 1	201.553	5.08852	*	203.512	31.0527	*		199.976	19.687	*
Setdb2	NM_001081024	SET domain, bifurcated 2	86.3802	11.492		136.341	13.5			73.6052	4.82281
Setd1a	NM_178029	SET domain containing 1A	75.4565	3.83145		143.291	18.4984		##	69.1622	8.70383		††
Setd1b	NM_001040398	SET domain containing 1B	215.682	9.53116		219.997	45.3955			208.851	34.7118
Setd2	NM_001081340	SET domain containing 2	116.496	2.50179		145.17	19.9186			104.312	10.2524
Setd3	NM_028262	SET domain containing 3	93.9226	4.96814		118.078	13.8326			71.628	3.68787		†
Setd4	NM_145482	SET domain containing 4	92.7306	9.69372		137.291	9.8907			76.2305	18.6426		†
Setd5	NM_028385	SET domain containing 5	130.05	6.85008		147.608	20.0248			107.096	3.42678
Setd6	NM_001035123	SET domain containing 6	51.5088	3.87797	***	92.6517	6.07637		##	55.3475	11.4931	**	††
Setd7	NM_080793	SET domain containing (lysine methyltransferase) 7	124.371	4.72129		145.527	25.859			101.387	20.1122
Setd8	NM_030241	SET domain containing (lysine methyltransferase) 8	78.4589	3.73811		110.988	15.7156			73.4077	12.6719
Smyd1	NM_009762	SET and MYND domain containing 1	108.697	19.5667		129.211	10.9417			208.197	47.3818	*
Smyd3	NM_027188	SET and MYND domain containing 3	65.9969	7.68139	*	109.488	4.22266		##	67.9332	4.32701	*	††
Suv39h1	NM_011514	Suppressor of variegation 3-9 homolog 1 (Drosophila)	167.588	9.43555		188.758	42.4136			131.9	17.5823
Suv420h1	NM_144871	Suppressor of variegation 4-20 homolog 1 (Drosophila)	169.833	6.63437		180.737	33.5731			157.917	23.9411
Whsc1	NM_001081102	Wolf-Hirschhorn syndrome candidate 1 (human)	177.256	7.32726		204.018	42.2609			179.468	25.2548
		DNA / Histone demethylation
Kdm1	NM_133872	Lysine (K)-specific demethylase 1	210.423	59.0123		240.028	51.1734			141.233	6.1642
Kdm4a	NM_172382	Lysine (K)-specific demethylase 4A	665.323	54.8271	*	709.038	181.975	*		644.642	150.506	*
Kdm4c	NM_144787	Lysine (K)-specific demethylase 4C	125.832	6.4252		136.76	20.5916			110.774	8.75023
Kdm5b	NM_152895	Lysine (K)-specific demethylase 5B	111.281	8.79464		117.37	10.8643			101.831	6.45255
Kdm5c	NM_013668	Lysine (K)-specific demethylase 5C	184.306	15.2617		268.916	86.493			153.846	43.4722
Kdm6b	NM_001017426	KDM1 lysine (K)-specific demethylase 6B	264.536	13.1428		342.27	113.988			218.413	59.252
		Histone phosphorylation
Aurka	NM_011497	Aurora kinase A	172.51	21.5045	*	127.165	15.1667			179.927	24.7211	*
Aurkb	NM_011496	Aurora kinase B	52.5878	8.91518		134.335	39.5085			72.2166	14.1406
Aurkc	NM_020572	Aurora kinase C	117.534	12.2752		112.004	20.5285			166.387	19.7502
Nek6	NM_021606	NIMA (never in mitosis gene a)-related expressed kinase 6	140.497	7.74475		136.741	15.6684			102.724	12.617
Pak1	NM_011035	P21 (CDKN1A)-activated kinase 1	91.8998	5.87162		100.257	16.8543			72.6002	5.36863
Rps6ka3	NM_148945	Ribosomal protein S6 kinase polypeptide 3	115.047	11.8236		116.916	9.6008			106.665	9.86205
Rps6ka5	NM_153587	Ribosomal protein S6 kinase, polypeptide 5	20.3206	5.07045	***	82.1864	2.75979	*	###	12.4193	2.38264	***	†††
		Histone ubiquitination
Dzip3	NM_001110017	DAZ interacting protein 3, zinc finger	109.3	7.0523		116.127	8.59943			100.66	5.05619
Mysm1	NM_177239	Myb-like, SWIRM and MPN domains 1	109.596	5.80411		124.64	17.3646			84.6105	4.15176
Rnf2	NM_011277	Ring finger protein 2	74.7389	0.206271		108.465	10.2768		#	75.1936	4.84038		†
Rnf20	NM_182999	Ring finger protein 20	146.311	3.54922		159.541	18.2491	*		132.467	11.9332
Ube2a	NM_019668	Ubiquitin-conjugating enzyme E2A, RAD6 homolog (S. cerevisiae)	39.1	2.30369	***	61.3227	7.4921	**		43.023	11.2356	***
Ube2b	NM_009458	Ubiquitin-conjugating enzyme E2B, RAD6 homology (S. cerevisiae)	64.2249	3.74104	**	83.5757	2.07307			66.4412	8.22208	**
Usp16	NM_024258	Ubiquitin specific peptidase 16	118.286	5.17869		151.557	11.3966	**		109.982	6.99047		†
Usp21	NM_013919	Ubiquitin specific peptidase 21	65.9674	2.42173	**	99.0465	4.48952		#	69.5589	7.90778	**	†
Usp22	NM_001004143	Ubiquitin specific peptidase 22	61.8974	3.4377	**	81.2419	5.72101			65.3087	8.46374	**
		DNA methylation
Dnmt1	NM_010066	DNA methyltransferase (cytosine-5) 1	22.5949	2.12586	***	62.6965	2.29017	**	##	21.7128	3.79126	***	††
Dnmt3a	NM_007872	DNA methyltransferase 3A	101.389	5.54222		130.699	14.5477			105.761	9.51216
Dnmt3b	NM_010068	DNA methyltransferase 3B	372.425	101.957		458.103	125.131	*		517.336	58.5146	*
